# Supplementary material for: Characterization of New Defensin Antimicrobial Peptides and Their Expression in Bed Bugs in Response to Bacterial Ingestion and Injection
Source: Int J Mol Sci. 2022 Sep 29;23(19):11505. doi: 10.3390/ijms231911505 (PMC9570333; doi:10.3390/ijms231911505)
Supplement: Supplementary file 1 [file ijms-23-11505-s001.zip]

Archive with 1 entries (1 files):
- ijms-1939633-supplementary.pdf
